# Supplementary material for: Autoimmune Encephalitis-like Presentation of Glioblastoma: Get to Know This Rare Occurrence
Source: J Clin Med. 2025 May 29;14(11):3807. doi: 10.3390/jcm14113807 (PMC12155702; doi:10.3390/jcm14113807)
Supplement: Supplementary file 1 [file jcm-14-03807-s001.zip]

Archive with 1 entries (1 files):
- jcm-3587152-supplementary.pdf
